# Supplementary material for: Metabolomics provide new insights into mechanisms of Wolbachia-induced paternal defects in Drosophila melanogaster
Source: PLoS Pathog. 2021 Aug 12;17(8):e1009859. doi: 10.1371/journal.ppat.1009859 (PMC8384202; doi:10.1371/journal.ppat.1009859)
Supplement: S2 Table — (XLSX) [file ppat.1009859.s002.xlsx]

## Sheet: Sheet1
NO	Metabolites	KEGG.ID	Rt(min)	m/z	Score	ppm Error	VIP	Ratio(W/T)
ESI+
P1	dTDP-L-olivose	C11920	0.5	533.096	40.1	4.55968	2.1	1.668
P2	N-Adenylyl-L-phenylalanine	C03709	0.5	533.096	38.8	1.96895	2.1	1.668
P3	Cefuroxime axetil	C08107	0.5	533.096	40.2	1.46	2.1	1.668
P4	dTDP-L-2-deoxyfucose	C18636	0.5	533.096	40.1	4.55968	2.1	1.668
P5	dTDP-2,6-dideoxy-D-glucose	C11923	0.5	533.096	40.1	4.55968	2.1	1.668
P6	dTDP-2,6-dideoxy-D-galactose	C12446	0.5	533.096	40.1	4.55968	2.1	1.668
P7	Quercetin 3-O-malonylglucoside	C12638	0.5	533.096	39.1	5.54013	2.1	1.668
P8	Flazasulfuron	C18441	0.53	430.044	22	8.61835	1.91	1.51668
P9	Formamidopyrimidine nucleoside triphosphate	C05922	0.55	563.99	31.2	-0.760888	1.45	0.746536
P10	4-Amino-2-hydroxylamino-6-nitrotoluene	C16403	0.55	222.028	43.8	0.295374	1.15	0.774312
P11	Glycerophosphoethanolamine	C01233	0.56	216.062	39.2	-8.78073	1.62	1.34381
P12	Glycerophosphoethanolamine	C01233	0.56	254.018	46.5	-7.71258	1.57	1.32003
P13	Podophyllotoxin	C10874	0.56	453.098	37.2	7.49237	1.75	1.41568
P14	α-1,5-L-Arabinotriose	C20571	0.56	453.098	37.4	-6.68957	1.75	1.41568
P15	Ignavine	C17485	0.56	432.221	35	9.39901	1.61	1.43872
P16	Clavamycin A	C06667	0.56	453.098	37.4	-9.91893	1.75	1.41568
P17	Flecainide	C07001	0.56	453.098	37.4	-7.82673	1.75	1.41568
P18	Picropodophyllin	C10871	0.56	453.098	37.2	7.49237	1.75	1.41568
P19	Cloxacillin	C06923	0.56	453.098	33.1	-3.83012	1.75	1.41568
P20	Bispyribac	C10915	0.56	453.098	37.2	-9.19682	1.75	1.41568
P21	Malonylshisonin	C16299	0.56	861.231	36.4	-1.16868	3.15	2.76278
P22	Monodemalonylsalvianin	C12641	0.56	861.231	36.4	-1.16868	3.15	2.76278
P23	Nicotinuric acid	C05380	0.58	198.087	40.3	-3.1328	1.8	1.49007
P24	Hygromycin A	C17579	0.58	550.129	40.2	-6.54521	2.02	1.69075
P25	Methyl5-(but-3-en-1-yl)amino-1,3,4-oxadiazole-2-carboxylate	C12245	0.58	198.087	42.8	-2.86216	1.8	1.49007
P26	HC Red No. 3; 2-[(4-Amino-2-nitrophenyl)amino]-ethanol	C19430	0.58	198.087	38.6	-2.86216	1.8	1.49007
P27	N-Acetyl-L-histidine	C02997	0.58	198.087	41.1	-2.86216	1.8	1.49007
P28	Clomeprop	C18531	0.58	362.009	27.8	-8.09513	1.71	0.70079
P29	Trichlamide	C18916	0.58	362.009	27.8	-0.796614	1.71	0.70079
P30	Isonicotinuric acid	C16623	0.58	198.087	40.3	-3.1328	1.8	1.49007
P31	Lophophorine	C09573	0.59	258.108	37.4	-6.56555	1.89	1.5367
P32	Dinoseb	C14302	0.59	258.108	39.2	0.305605	1.89	1.5367
P33	Dinoterb	C18671	0.59	258.108	39.2	0.305605	1.89	1.5367
P34	N-Succinyl-L-citrulline	C18048	0.59	258.108	40.3	0.266667	1.89	1.5367
P35	(5-L-Glutamyl)-L-glutamine	C05283	0.59	258.108	39.8	0.266667	1.89	1.5367
P36	Isotabtoxin	C20919	0.62	272.124	41.8	-0.24124	2.17	1.82982
P37	Tabtoxin	C20917	0.62	272.124	40.4	-0.24124	2.17	1.82982
P38	Ophthalmate	C21016	0.62	272.124	38.2	-0.24124	2.17	1.82982
P39	Griseofulvin	C06686	0.62	335.067	34.4	-1.50894	1.32	1.28221
P40	4'-Methoxy-3-morpholino-propiophenone	C15032	0.62	272.124	35.5	-6.77063	2.17	1.82982
P41	4-O-Dimethylallyl-L-tyrosine	C20983	0.62	272.124	35.1	-6.77063	2.17	1.82982
P42	Ruspolinone	C10169	0.62	272.124	34.6	-6.77063	2.17	1.82982
P43	Diclocymet	C18518	0.62	335.067	30.7	-4.14263	1.32	1.28221
P44	Epithienamycin B	C17396	0.62	335.067	41	1.06754	1.32	1.28221
P45	Dasytrichone	C10035	0.62	335.067	37.7	-1.58935	1.32	1.28221
P46	Epithienamycin D	C17398	0.62	335.067	41	1.06754	1.32	1.28221
P47	Calophyllin B	C10054	0.62	335.067	37.4	-1.58935	1.32	1.28221
P48	4-Ethyl-7-hydroxy-3-(p-methoxyphenyl)coumarin	C14720	0.62	335.067	37.5	-1.58935	1.32	1.28221
P49	L-pHPg-L-Arg	C20910	0.62	362.12	35.3	-8.78876	1.3	1.30049
P50	Tetraphenylphosphonium	C11152	0.62	362.12	36.2	0.557708	1.3	1.30049
P51	2-Hydroxyfelbamate	C16582	0.62	272.124	36.4	-0.274487	2.17	1.82982
P52	p-Hydroxyfelbamate	C16584	0.62	272.124	36.4	-0.274487	2.17	1.82982
P53	N-Acetylmuramoyl-Ala	C02999	0.63	387.137	36.8	-1.97046	1.41	0.776241
P54	Callytriol C	C17005	0.63	387.137	36	2.81696	1.41	0.776241
P55	β-D-Fructose 6-phosphate	C05345	0.65	261.035	39	-7.95209	1.25	1.24086
P56	α-D-Glucose 6-phosphate	C00668	0.65	261.035	39	-7.95209	1.25	1.24086
P57	β-D-Glucose 6-phosphate	C01172	0.65	261.035	39	-7.95209	1.25	1.24086
P58	α-D-Glucose 1-phosphate	C00103	0.65	261.035	37.5	-7.95209	1.25	1.24086
P59	D-arabino-3-Hexulose 6-phosphate	C06019	0.65	261.035	37.4	-7.95209	1.25	1.24086
P60	β-D-Fructose 2-phosphate	C03267	0.65	261.035	37.2	-7.95209	1.25	1.24086
P61	Sorbose 1-phosphate	C02888	0.65	261.035	37.5	-7.95209	1.25	1.24086
P62	D-Fructose 1-phosphate	C01094	0.65	261.035	37.6	-7.95209	1.25	1.24086
P63	D-Mannose 1-phosphate	C00636	0.65	261.035	37.5	-7.95209	1.25	1.24086
P64	D-Mannose 6-phosphate	C00275	0.65	261.035	39	-7.95209	1.25	1.24086
P65	D-Allulose 6-phosphate	C18096	0.65	261.035	39	-7.95209	1.25	1.24086
P66	D-Allose 6-phosphate	C02962	0.65	261.035	39	-7.95209	1.25	1.24086
P67	α-D-Galactose 1-phosphate	C00446	0.65	261.035	37.5	-7.95209	1.25	1.24086
P68	1D-myo-Inositol 3-phosphate	C04006	0.65	261.035	37.4	-7.95209	1.25	1.24086
P69	Robison ester	C00092	0.65	261.035	39	-7.95209	1.25	1.24086
P70	1D-myo-Inositol 4-phosphate	C03546	0.65	261.035	37.4	-7.95209	1.25	1.24086
P71	1D-myo-Inositol 1-phosphate	C01177	0.65	261.035	37.4	-7.95209	1.25	1.24086
P72	Neuberg ester	C00085	0.65	261.035	39	-7.95209	1.25	1.24086
P73	D-Galactose 6-phosphate	C01113	0.65	261.035	39	-7.95209	1.25	1.24086
P74	D-Tagatose 6-phosphate	C01097	0.65	261.035	39	-7.95209	1.25	1.24086
P75	β-L-Galactose 1-phosphate	C15926	0.65	261.035	37.5	-7.95209	1.25	1.24086
P76	9H-Pyreno[1,2-b]pyran-9-one	C18281	0.65	253.063	27.3	-8.08002	1.39	0.753905
P77	Carbapenem biosynthesis intermediate 1	C20817	0.65	253.063	27.9	3.80383	1.39	0.753905
P78	6-dicarboxylate	C21474	0.65	253.063	27.1	6.81541	1.39	0.753905
P79	(5aS)-5,5a-Dihydrophenazine-1,6-dicarboxylate;	C21410	0.65	253.063	27.7	6.81541	1.39	0.753905
P80	S-(Hydroxyphenylacetothiohydroximoyl)-L-cysteine;	C17238	0.65	253.063	28.1	-5.66722	1.39	0.753905
P81	4-Benzyloxybenzyl alcohol	C11834	0.65	253.063	28.5	0.333427	1.39	0.753905
P82	1,1-Bis(4-hydroxyphenyl)ethane; Bisphenol E	C14349	0.65	253.063	28.4	0.333427	1.39	0.753905
P83	4,4'-Dihydroxybibenzyl; 4,4'-(1,2-Ethanediyl)bisphenol	C14341	0.65	253.063	28.5	0.333427	1.39	0.753905
P84	4,4'-Dinitrostilbene	C15296	0.65	253.063	27.1	6.81541	1.39	0.753905
P85	Lunularin	C10269	0.65	253.063	28.5	0.333427	1.39	0.753905
P86	Dihydropinosylvin	C10254	0.65	253.063	29.1	0.333427	1.39	0.753905
P87	Ichthyotherol	C08452	0.65	253.063	28.5	0.333427	1.39	0.753905
P88	Cunaniol	C13687	0.65	253.063	28.5	0.333427	1.39	0.753905
P89	(+)-(1R,2R)-1,2-Diphenylethane-1,2-diol	C16015	0.65	253.063	28.5	0.333427	1.39	0.753905
P90	dl-Methylephedrine hydrochloride	C13639	0.65	253.063	30	-1.94206	1.39	0.753905
P91	α-D-Hexose 1-phosphate	C01171	0.65	261.035	37.5	-7.95209	1.25	1.24086
P92	α-D-Glucose 3-phosphate	C03811	0.65	261.035	37.4	-7.95209	1.25	1.24086
P93	D-Hamamelose 2(1)-phosphate	C03606	0.65	261.035	37.5	-7.95209	1.25	1.24086
P94	D-Hexose 6-phosphate	C02965	0.65	261.035	39	-7.95209	1.25	1.24086
P95	D-Galactose 1-phosphate	C03384	0.65	261.035	37.5	-7.95209	1.25	1.24086
P96	Aldohexose 6-phosphate	C03251	0.65	261.035	37.4	-7.95209	1.25	1.24086
P97	L-Tagatose 6-phosphate	C06312	0.65	261.035	39	-7.95209	1.25	1.24086
P98	(3S,4R)-Ketose 1-phosphate	C03654	0.65	261.035	37.5	-7.95209	1.25	1.24086
P99	1D-myo-Inositol 5-phosphate	C06155	0.65	261.035	37.4	-7.95209	1.25	1.24086
P100	Hexose 1-phosphate	C01002	0.65	261.035	37.5	-7.95209	1.25	1.24086
P101	6-Acetyl-D-glucose	C02655	0.65	261.035	40.4	-9.83272	1.25	1.24086
P102	Fructose 1-phosphate(pyranose)	C05001	0.65	261.035	37.6	-7.95209	1.25	1.24086
P103	α-D-Hexose 6-phosphate	C03735	0.65	261.035	39	-7.95209	1.25	1.24086
P104	L-Gulose 1-phosphate	C15924	0.65	261.035	37.5	-7.95209	1.25	1.24086
P105	β-D-Glucose 1-phosphate	C00663	0.65	261.035	37.5	-7.95209	1.25	1.24086
P106	S-(4-Methylthiobutylthiohydroximoyl)-L-cysteine	C17242	0.66	275.05	39.4	3.87733	1.22	1.25311
P107	5-epi-Valiolol 7-phosphate	C21204	0.66	275.05	39	-8.07435	1.22	1.25311
P108	1-Deoxy-D-altro-heptulose 7-phosphate	C04359	0.66	275.05	36.9	-8.07435	1.22	1.25311
P109	Quercetin 3,3'-bissulfate	C01155	0.66	444.957	33.2	9.44736	1.4	1.33185
P110	Quercetin 3,4'-bissulfate	C01156	0.66	444.957	33.2	9.44736	1.4	1.33185
P111	GW 4064; GW-4064	C15635	0.91	524.054	27.1	-6.94882	1.46	1.33385
P112	Cyclic ADP-ribose（cADPR）	C13050	0.91	524.054	23.6	-6.33471	1.46	1.33385
P113	Lomefloxacin	C07078	1.5	374.129	38.8	0.396926	2.86	2.29402
P114	BayK8644	C13758	1.5	374.129	37	-9.5737	2.86	2.29402
P115	Naratriptan	C07792	1.5	374.129	37.2	-3.27645	2.86	2.29402
P116	Tabtoxin biosynthesis intermediate 5	C20915	2	314.133	38.5	2.94826	1.56	1.36555
P117	Ciprofloxacin	C05349	2	314.133	41.8	9.61254	1.56	1.36555
P118	Cyclobenzaprine	C06931	2	314.133	36.6	9.29141	1.56	1.36555
P119	Medinoterb acetate	C19068	2	314.133	38.2	-5.22565	1.56	1.36555
P120	4-Nitrophenyl-3-ketovalidamine	C03995	2	314.133	38.2	-5.22565	1.56	1.36555
P121	2-Dehydro-3-deoxy-L-fuconate	C03827	3.29	180.086	38.5	-4.04303	1.28	1.21843
P122	L-Fucono-1,5-lactone	C18028	3.29	180.086	38.5	-4.04303	1.28	1.21843
P123	2-Dehydro-3-deoxy-L-rhamnonate	C03979	3.29	180.086	38.5	-4.04303	1.28	1.21843
P124	L-Rhamnono-1,4-lactone	C02991	3.29	180.086	38.5	-4.04303	1.28	1.21843
P125	D-Glucosamine	C00329	3.29	180.086	38.6	-3.65864	1.28	1.21843
P126	scyllo-Inosamine	C01214	3.29	180.086	38.6	-3.65864	1.28	1.21843
P127	(R)-2-Ethylmalate	C02488	3.29	180.086	38.5	-4.04303	1.28	1.21843
P128	3-Ethylmalate	C01989	3.29	180.086	38.5	-4.04303	1.28	1.21843
P129	(2R,3S)-2,3-Dimethylmalate	C03652	3.29	180.086	38.5	-4.04303	1.28	1.21843
P130	(S)-2-(Hydroxymethyl)glutarate	C16390	3.29	180.086	38.5	-4.04303	1.28	1.21843
P131	(R)-3,3-Dimethylmalate	C01088	3.29	180.086	38.5	-4.04303	1.28	1.21843
P132	D-Kanosamine	C12212	3.29	180.086	38.6	-3.65864	1.28	1.21843
P133	2-Deoxyinosose	C17209	3.29	180.086	38.5	-4.04303	1.28	1.21843
P134	neo-Inosamine-2	C17578	3.29	180.086	38.6	-3.65864	1.28	1.21843
P135	Nojirimycin	C06763	3.29	180.086	38.6	-3.65864	1.28	1.21843
P136	D-Allosamine	C21038	3.29	180.086	38.6	-3.65864	1.28	1.21843
P137	3,6-Anhydro-α-L-galactopyranose	C20902	3.29	180.086	38.5	-4.04303	1.28	1.21843
P138	Diethyl pyrocarbonate	C11592	3.29	180.086	38.5	-4.04303	1.28	1.21843
P139	2-Dehydro-3-deoxy-D-fuconate	C06159	3.29	180.086	38.5	-4.04303	1.28	1.21843
P140	L-Idosamine; 2-Amino-2-deoxy-L-idopyranose	C21051	3.29	180.086	38.6	-3.65864	1.28	1.21843
P141	Lichenin	C00478	3.29	180.086	38.5	-4.04303	1.28	1.21843
P142	3,6-Anhydrogalactose	C06474	3.29	180.086	38.5	-4.04303	1.28	1.21843
P143	1,5-Anhydro-D-fructose	C06485	3.29	180.086	38.5	-4.04303	1.28	1.21843
P144	3-Hydroxy-3-methylglutarate	C03761	3.29	180.086	38.5	-4.04303	1.28	1.21843
P145	D-Mannosamine	C03570	3.29	180.086	38.6	-3.65864	1.28	1.21843
P146	β-D-Glucosamine	C08349	3.29	180.086	38.6	-3.65864	1.28	1.21843
P147	D-Talosamine	C21060	3.29	180.086	38.6	-3.65864	1.28	1.21843
P148	L-Altrosamine	C21035	3.29	180.086	38.6	-3.65864	1.28	1.21843
P149	D-Fucono-1,4-lactone	C06158	3.29	180.086	38.5	-4.04303	1.28	1.21843
P150	2-Hydroxyadipate	C02360	3.29	180.086	38.5	-4.04303	1.28	1.21843
P151	D-Gulosamine	C21048	3.29	180.086	38.6	-3.65864	1.28	1.21843
P152	3,6-Anhydroglucose	C06478	3.29	180.086	38.5	-4.04303	1.28	1.21843
P153	D-Galactosamine	C02262	3.29	180.086	38.6	-3.65864	1.28	1.21843
P154	Fenpyroximate	C11098	3.48	460.166	37.6	7.36581	1.57	1.34028
P155	Fl(up)henazine	C07010	3.48	460.166	37.6	5.32536	1.57	1.34028
P156	1-Nitrosonaphthalene	C14788	3.48	175.084	34.4	-9.74483	1.48	0.764266
P157	Pantothenic acid	C00864	3.69	220.116	39.2	-8.55812	1.52	1.30577
P158	Maculine	C10714	4.01	226.052	32.8	7.19746	1.38	1.30812
P159	1-Naphthalenesulfonic acid	C16201	4.01	226.052	31.9	-7.79618	1.38	1.30812
P160	2-Naphthalenesulfonic acid	C16202	4.01	226.052	31.9	-7.79618	1.38	1.30812
P161	Benzenamine sulfate	C06011	4.04	190.04	31.1	-3.65474	1.34	1.28424
P162	Trimeprazine	C07172	4.07	316.185	36.2	2.66807	1.81	0.497788
P163	Vitamin H	C00120	4.1	267.078	38.4	2.08878	2.18	1.90316
P164	Bisphenol A	C13624	4.1	267.078	41.4	-1.28849	2.18	1.90316
P165	Benzo[a]pyrene-11,12-diol	C18280	4.1	267.078	36.7	-8.96731	2.18	1.90316
P166	Benzo[a]pyrene-9,10-diol	C18278	4.1	267.078	36.7	-8.96731	2.18	1.90316
P167	Benzo[a]pyrene-4,5-diol	C18279	4.1	267.078	36.7	-8.96731	2.18	1.90316
P168	Carbapenem biosynthesis intermediate 2	C20818	4.1	267.078	42.6	2.08878	2.18	1.90316
P169	Mansonone C	C10371	4.1	267.078	41.8	-1.28849	2.18	1.90316
P170	Lindenenone	C17424	4.1	267.078	41.4	-1.28849	2.18	1.90316
P171	1,1-Bis(4-hydroxyphenyl)propane	C15210	4.1	267.078	41.4	-1.28849	2.18	1.90316
P172	6-Acetophenazine-1-carboxylic acid	C12120	4.1	267.078	40.4	5.54475	2.18	1.90316
P173	Nigakinone	C17879	4.1	267.078	40.4	5.54475	2.18	1.90316
P174	Carbamazepine-o-quinone	C16606	4.1	267.078	38.3	5.54475	2.18	1.90316
P175	9-Hydroxybenzo[a]pyrene-4,5-epoxide	C14854	4.1	267.078	36.7	-8.96731	2.18	1.90316
P176	Chlorpheniramine maleate	C07780	4.13	373.135	34.2	9.39992	2.59	0.467919
P177	Dexchlorpheniramine maleate	C07783	4.13	373.135	34.2	9.39992	2.59	0.467919
P178	N-Acetylneuraminic acid	C00270	4.19	292.102	40.9	-2.35944	1.47	0.753657
P179	Sarmentosin epoxide	C08341	4.19	292.102	41.1	-2.50541	1.47	0.753657
P180	2-Deoxy-2,3-dehydro-N-acetylneuraminic acid	C04580	4.19	292.102	37.7	-2.50541	1.47	0.753657
P181	2,7-Anhydro-α-N-acetylneuraminic acid	C04521	4.19	292.102	37.7	-2.50541	1.47	0.753657
P182	O-Acetylneuraminic acid	C03525	4.19	292.102	41.2	-2.35944	1.47	0.753657
P183	N-Acetyl-β-neuraminate（β-Neu5Ac）	C19910	4.19	292.102	40.9	-2.35944	1.47	0.753657
P184	N-Acetyl-α-neuraminate（α-Neu5Ac）	C19909	4.19	292.102	40.9	-2.35944	1.47	0.753657
P185	N-Glycolylmuramic acid	C21053	4.19	292.102	40.9	-2.35944	1.47	0.753657
P186	Adenophostin A	C13727	4.22	708.011	38	-0.918529	1.97	1.67763
P187	Avadharidine	C08661	4.22	708.346	33.1	-1.64037	1.89	1.64061
P188	Palmitoyl-CoA	C00154	4.54	1028.33	34.5	-1.3824	2.69	2.8386
P189	α-Linolenoyl-CoA	C16162	4.54	1028.33	33.1	-3.69451	2.69	2.8386
P190	gamma-Linolenoyl-CoA	C03035	4.54	1028.33	33.1	-3.69451	2.69	2.8386
P191	4,8,12-Trimethyltridecanoyl-CoA	C07296	4.54	1028.33	34.5	-1.3824	2.69	2.8386
P192	18-Hydroxylinoleoyl-CoA	C21006	4.54	1028.33	33.1	-3.63086	2.69	2.8386
P193	Deforolimus	C15183	4.54	1028.53	29.3	6.66631	2.61	2.46232
P194	Angiotensin II	C02135	4.54	1028.53	30.4	1.40722	2.61	2.46232
P195	Fraxin	C09266	5	409.056	36.7	6.55779	1.14	1.22979
P196	Pyrazosulfuron	C18889	5	409.056	36.2	4.90418	1.14	1.22979
P197	(+)-trans-α-Irone	C11350	6.44	224.199	37.7	-8.80758	1.88	1.57922
P198	4-tert-Octylphenol	C14205	6.44	224.199	37.7	-8.80758	1.88	1.57922
P199	4-Octylphenol	C14132	6.44	224.199	37.7	-8.80758	1.88	1.57922
P200	α-Irone	C09690	6.44	224.199	37.7	-8.80758	1.88	1.57922
P201	Decanoic acid	C01571	6.68	195.135	38.4	-1.75616	1.89	1.55788
P202	cis-2-Dodecenoic acid（BDSF）	C21202	6.68	199.171	37.5	9.65146	1.5	1.34025
P203	Anthopleurine	C16994	6.68	195.135	43.9	7.42376	1.89	1.55788
P204	p-Menthane-3,8-diol	C02904	6.68	195.135	38.4	-1.75616	1.89	1.55788
P205	Isoamyl isovalerate	C12289	6.68	195.135	38.4	-1.75616	1.89	1.55788
P206	Ethyl octanoate	C12292	6.68	195.135	38.4	-1.75616	1.89	1.55788
P207	Neomenthyl acetate	C16825	6.68	199.171	37.5	9.65146	1.5	1.34025
P208	Citronellyl acetate	C12298	6.68	199.171	37.5	9.65146	1.5	1.34025
P209	12-Hydroxydodecanoic acid	C08317	6.68	199.171	37.7	8.84733	1.5	1.34025
P210	Decanoyl acetaldehyde	C16947	6.68	199.171	37.5	9.65146	1.5	1.34025
P211	7-Hydroxydodecanoate	C21080	6.68	199.171	37.7	8.84733	1.5	1.34025
P212	(-)-Menthyl acetate	C09870	6.68	199.171	37.5	9.65146	1.5	1.34025
P213	Dibutyl succinate	C19143	6.68	253.139	38	-7.46964	2.79	2.55968
P214	Diisopropyl adipate	C14523	6.68	253.139	38	-7.46964	2.79	2.55968
P215	Dodecanedioic acid	C02678	6.68	253.139	38	-7.46964	2.79	2.55968
P216	Dibutyl adipate	C14253	6.68	259.188	38.1	-8.21266	2.9	2.75431
P217	Diisobutyl adipate	C14260	6.68	259.188	38.1	-8.21266	2.9	2.75431
P218	Imazethapyr	C18865	6.68	328.104	32.9	-5.97358	1.98	1.61243
P219	L-Asp(4-L-Arg)	C19843	6.68	328.104	32	7.93922	1.98	1.61243
P220	Cyanophycin	C19709	6.68	328.104	18.2	7.93922	1.98	1.61243
P221	2-Descarboxy-βnidin	C17757	6.68	328.104	33.6	-3.76889	1.98	1.61243
P222	(S)-Norcoclaurine	C06160	7.1	310.086	32.1	5.96999	2.35	2.0544
P223	5-O-Caffeoylshikimic acid	C10434	7.1	354.12	31.7	3.43992	1.62	1.44659
P224	N-Demethylnarwedine	C16703	7.1	310.086	32	5.96999	2.35	2.0544
P225	Crinine	C12162	7.1	310.086	32.1	5.96999	2.35	2.0544
P226	(4aR,10bS)-Noroxomaritidine	C21406	7.1	310.086	32.1	5.96999	2.35	2.0544
P227	Ciprofloxacin	C05349	7.1	354.12	30.8	-8.88236	1.62	1.44659
P228	Robenacoxib	C20708	7.1	310.086	33	2.03855	2.35	2.0544
P229	(R)-Norcoclaurine	C06347	7.1	310.086	32.1	5.96999	2.35	2.0544
P230	Diclobutrazol	C11235	7.1	310.086	28	-4.92009	2.35	2.0544
P231	Clofop	C19070	7.1	310.086	31	5.33453	2.35	2.0544
P232	Higenamine	C06346	7.1	310.086	32.1	5.96999	2.35	2.0544
P233	Piperyline; Trichostachine;	C10174	7.1	310.086	32	5.96999	2.35	2.0544
P234	Procaine hydrochloride;	C07894	7.1	310.086	30	4.17306	2.35	2.0544
P235	Heterocladol;	C17193	7.1	354.12	28.8	0.352057	1.62	1.44659
P236	Altersolanol A	C10296	7.1	354.12	31.8	3.43992	1.62	1.44659
P237	(10S)-Juvenile hormone III acid diol	C16506	7.1	253.177	36.1	-9.83178	1.85	1.54922
P238	Vittatine	C12193	7.1	310.086	32.1	5.96999	2.35	2.0544
P239	Normorphine	C11785	7.1	310.086	32.1	5.96999	2.35	2.0544
P240	(4aS,10bR)-Noroxomaritidine	C21405	7.1	310.086	32.1	5.96999	2.35	2.0544
P241	Caranine	C08521	7.1	310.086	32.1	5.96999	2.35	2.0544
P242	β-Paxitriol	C20593	7.2	438.26	40.6	-8.01585	2.22	0.528839
P243	13-Desoxyterpendole I	C20542	7.2	438.26	38.7	-8.01585	2.22	0.528839
P244	Salmeterol	C07241	7.2	438.26	38.6	-2.64717	2.22	0.528839
P245	Cetyltrimethylammonium bromide	C11275	7.22	364.258	29.6	2.5232	2.72	0.440696
P246	Sphinganine 1-phosphate	C01120	7.22	364.258	38	-7.51796	2.72	0.440696
P247	13-(2-Methylcrotonoyl)oxyl(up)anine	C04170	7.22	364.258	39	-3.50328	2.72	0.440696
P248	Oleoylethanolamide	C20792	7.22	364.258	37.8	-9.16741	2.72	0.440696
P249	Codeine	C06174	7.67	338.117	32	4.2278	2.53	2.42194
P250	(S)-N-Methylcoclaurine	C05176	7.67	338.117	32.4	4.2278	2.53	2.42194
P251	10-Deoxygeniposidic acid	C11672	7.67	341.125	37	3.8287	2.52	2.24241
P252	Cryptomeridiol	C17676	7.67	263.197	37.8	-2.71779	1.68	1.51059
P253	Isovalerylcarnitine	C20826	7.67	263.197	36.2	3.93301	1.68	1.51059
P254	Plakortic acid	C17158	7.67	281.209	37.4	-7.92685	2.13	1.81055
P255	Estrone 16-oxime	C15366	7.67	338.117	32.4	4.2278	2.53	2.42194
P256	Heterocodeine	C11779	7.67	338.117	32	4.2278	2.53	2.42194
P257	Neosaxitoxin	C17208	7.67	338.117	31.1	-5.61987	2.53	2.42194
P258	Neopine	C09594	7.67	338.117	32	4.2278	2.53	2.42194
P259	Hydrocodone; Dihydrocodeinone	C08024	7.67	338.117	32	4.2278	2.53	2.42194
P260	202-791; PN 202-791	C13762	7.67	341.125	37.7	0.0942257	2.52	2.24241
P261	Tarennoside	C11654	7.67	341.125	37	3.8287	2.52	2.24241
P262	Sweroside	C17071	7.67	341.125	37	3.8287	2.52	2.24241
P263	(10S)-Juvenile hormone III diol	C16505	7.67	307.186	40.7	-8.92209	2.84	2.80588
P264	(R)-N-Methylcoclaurine	C05243	7.67	338.117	32.4	4.2278	2.53	2.42194
P265	Pahutoxin	C16889	7.83	418.305	33.2	-7.68061	1.96	1.71943
P266	5-Cholestene	C05416	7.86	409.326	36.6	8.87143	2.38	0.519684
P267	Terpendole J	C20545	7.99	504.308	40.1	-5.43538	1.99	0.651372
P268	Sphingosyl-phosphocholine	C03640	7.99	504.308	42.9	-1.91412	1.99	0.651372
P269	5-Cholestene	C05416	8.03	409.326	36.8	7.89622	1.71	0.679393
P270	Hexadecanedioate	C19615	8.11	287.219	37	-7.65102	1.58	1.35418
P271	Tobramycin; Nebramycin factor 6; 3'-Deoxykanamycin B	C00397	8.11	450.26	37.7	9.13192	1.88	0.608833
P272	2,3-Dihydroxycyclopentaneundecanoic acid	C14987	8.11	287.219	37	-7.65102	1.58	1.35418
P273	N-Acetyl-leu-leu-tyr; NAc-LLY	C11330	8.11	450.26	38.4	0.543622	1.88	0.608833
P274	Solanidine	C06543	8.11	420.32	34.2	-8.54534	1.68	1.48943
P275	1-Dodecanoyl-sn-glycerol	C13854	8.15	297.203	38.1	-6.36881	1.43	1.29645
P276	Moexipril	C07704	8.3	481.232	31.7	-1.98159	1.51	0.727548
P277	Cannabidiolic acid; Cannabidiolate	C10784	8.37	376.25	35.2	6.33618	1.68	1.43787
P278	3-Methoxy-16-methylestra-1,3,5(10)-triene-16β,17β-diol 17-acetate	C14974	8.37	376.25	35.1	6.33618	1.68	1.43787
P279	17β-Hydroxyandrost-4-ene-3,11-dione propionate	C15009	8.37	376.25	35.3	6.33618	1.68	1.43787
P280	Icaceine	C08689	8.37	376.25	35.2	6.04867	1.68	1.43787
P281	Isopropamide	C07055	8.37	376.25	35.5	5.6483	1.68	1.43787
P282	Ricinoleic acid	C08365	8.46	321.238	37.6	-6.47344	1.72	1.48931
P283	6R,7S-Epoxy-octadecanoic acid	C13791	8.46	321.238	37.6	-6.47344	1.72	1.48931
P284	2-Oxooctadecanoic acid	C00869	8.46	321.238	37.6	-6.47344	1.72	1.48931
P285	cis-9,10-Epoxystearic acid	C19418	8.46	321.238	37.6	-6.47344	1.72	1.48931
P286	18-Hydroxyoleate	C19616	8.46	321.238	37.6	-6.47344	1.72	1.48931
P287	3,6-Nonadienal	C16323	8.47	161.094	38.5	0.477699	1.47	1.36243
P288	O-β-D-Xylosylzeatin	C03300	8.47	374.144	38.8	0.656775	1.5	1.40712
P289	Gentiopicrin	C09782	8.47	374.144	38.3	-2.3522	1.5	1.40712
P290	cis-Zeatin riboside	C16449	8.47	374.144	38.8	0.656775	1.5	1.40712
P291	trans-Zeatin riboside	C16431	8.47	374.144	38.8	0.656775	1.5	1.40712
P292	2-epi-Streptamine	C17574	8.47	161.094	36.9	9.45019	1.47	1.36243
P293	Streptamine	C01854	8.47	161.094	36.9	9.45019	1.47	1.36243
P294	Isophorone	C14743	8.47	161.094	38.5	0.477699	1.47	1.36243
P295	Nona-2,6-dienal	C08499	8.47	161.094	38.5	0.477699	1.47	1.36243
P296	Prochlorperazine	C07403	8.47	374.144	32.8	-4.0275	1.5	1.40712
P297	1-Feruloyl-D-glucose	C17759	8.47	374.144	37.3	-2.3522	1.5	1.40712
P298	Proacaciberin	C08337	8.47	374.144	39.1	-2.14151	1.5	1.40712
P299	Barbituric acid	C00813	8.59	111.018	37.4	-6.90374	2.17	0.543216
P300	1-Methylparabanic acid	C11116	8.59	111.018	37.4	-6.90374	2.17	0.543216
P301	6-Oxabicyclo[3.1.0]hexane-2-undecanoic acid methyl ester	C15465	8.59	300.252	36.8	-6.33232	2.03	1.71636
P302	Piperacillin sodium	C07361	8.59	522.142	34	1.1643	4.23	0.151105
P303	Clematichinenoside A	C17804	8.6	1051.55	42.2	1.15412	2.61	0.420757
P304	Brevetoxin B2	C20014	8.6	1051.55	37.5	5.13421	2.61	0.420757
P305	Mivacurium	C07550	8.6	1051.55	36.8	-4.0572	2.61	0.420757
P306	(9Z)-Hexadecenoic acid	C08362	8.65	277.213	34.5	-3.52437	1.73	1.48118
P307	13-Apo-β-carotenone	C20696	8.66	297.171	37.1	-9.57292	1.29	1.26277
P308	Linoleic acid	C01595	8.68	319.222	36.4	-8.78033	1.17	1.20422
P309	Debneyol	C09653	8.68	221.188	38.9	-9.99955	2.56	2.21604
P310	Kanokonol	C17427	8.68	221.188	38.9	-9.99955	2.56	2.21604
P311	Daucol	C09652	8.68	221.188	38.9	-9.99955	2.56	2.21604
P312	Bornyl isovalerate	C16920	8.68	221.188	38.3	-9.99955	2.56	2.21604
P313	Bisabolol oxide B	C16774	8.68	221.188	37.8	-9.99955	2.56	2.21604
P314	Seiricardine A	C09722	8.68	221.188	38.2	-9.99955	2.56	2.21604
P315	Bisabolol oxide A	C16773	8.68	221.188	39	-9.99955	2.56	2.21604
P316	Centarol	C09632	8.68	221.188	38.9	-9.99955	2.56	2.21604
P317	Stearolic acid	C08459	8.68	319.222	36.4	-8.78033	1.17	1.20422
P318	Chaulmoogric acid	C08282	8.68	319.222	36.4	-8.78033	1.17	1.20422
P319	Malvalic acid	C08321	8.68	319.222	36.4	-8.78033	1.17	1.20422
P320	(9Z,11E)-Octadecadienoic acid	C04056	8.68	319.222	36.4	-8.78033	1.17	1.20422
P321	Gamolenic acid	C06426	8.69	261.219	39.5	-8.61118	1.65	1.46566
P322	α-Linolenic acid	C06427	8.69	261.219	38.7	-8.61118	1.65	1.46566
P323	(9Z,11E,13E)-Octadecatrienoic acid	C08315	8.69	261.219	38.9	-8.61118	1.65	1.46566
P324	5β-Estrane-3α,17β-diol	C15201	8.69	261.219	38.7	-8.61118	1.65	1.46566
P325	Bombykol	C16873	8.69	261.219	40.9	0.0413415	1.65	1.46566
P326	Hexadecenal	C06123	8.69	261.219	40.2	0.0413415	1.65	1.46566
P327	Trichosanic acid	C08364	8.69	261.219	38.9	-8.61118	1.65	1.46566
P328	Crepenynic acid	C07289	8.69	261.219	38.9	-8.61118	1.65	1.46566
P329	Conchosin B	C09373	8.91	338.16	28.3	0.194776	1.26	1.26542
P330	Mycophenolate	C20380	8.91	338.16	28.3	0.194776	1.26	1.26542
P331	Arctolide	C09298	8.91	338.16	28.3	0.194776	1.26	1.26542
P332	1-(4-Hydroxy-3-methoxyphenyl)-2-(2-methoxyphenoxy)propane-1,3-diol	C21422	8.91	338.16	28.3	0.194776	1.26	1.26542
P333	Enoxacin	C06979	8.91	338.16	26.5	-7.553	1.26	1.26542
P334	PR-toxin	C06079	8.91	338.16	28.3	0.194776	1.26	1.26542
P335	Kolanone	C09948	8.95	520.339	30.6	-5.51623	1.67	0.695149
P336	Decanohydroxamic acid	C12889	8.97	205.193	36.4	9.45994	2.04	1.81927
P337	Ethambutol	C06984	8.97	205.193	36.5	8.67108	2.04	1.81927
P338	Taurodeoxycholate	C05463	9.63	522.282	34.5	-7.13886	1.82	0.658181
P339	Tauroursodeoxycholic acid	C16868	9.63	522.282	34.4	-7.13886	1.82	0.658181
P340	Taurochenodeoxycholic acid	C05465	9.63	522.282	34.4	-7.13886	1.82	0.658181
P341	Alisol C	C17461	10.21	525.3	37.8	3.864	1.51	0.740997
P342	Glabric acid	C17764	10.21	525.3	37.8	3.864	1.51	0.740997
P343	Pat(up)ilone	C12154	10.21	525.3	44.8	0.546624	1.51	0.740997
P344	Kolanone	C09948	10.21	525.3	37.2	4.04402	1.51	0.740997
P345	Quillaic acid	C08972	10.21	525.3	37.8	3.864	1.51	0.740997
P346	Acerinol	C17842	10.21	525.3	37.8	3.864	1.51	0.740997
ESI-
P346	4-Nitropyrene	C19276	0.55	282.034	37.1	4.99231	1.08	1.35251
P347	3-Nitrofluoranthene	C14406	0.55	282.034	37.1	4.99231	1.08	1.35251
P348	2-Nitropyrene	C19476	0.55	282.034	37.1	4.99231	1.08	1.35251
P349	1-Nitropyrene	C14421	0.55	282.034	37.1	4.99231	1.08	1.35251
P350	L-Altrosamine	C21035	0.56	214.047	47.1	-7.54972	1.17	1.30734
P351	D-Talosamine	C21060	0.56	214.047	47.1	-7.54972	1.17	1.30734
P352	L-Idosamine	C21051	0.56	214.047	47.1	-5.46625	1.17	1.30734
P353	Glycerophosphoethanolamine	C01233	0.56	214.047	46.8	-7.54972	1.17	1.30734
P354	neo-Inosamine-2	C17578	0.56	214.047	38.1	-7.54972	1.17	1.30734
P355	D-Glucosamine	C00329	0.56	214.047	47.1	-7.54972	1.17	1.30734
P356	β-D-Glucosamine	C08349	0.56	214.047	47.1	-7.54972	1.17	1.30734
P357	scyllo-Inosamine	C01214	0.56	214.047	38.1	-7.54972	1.17	1.30734
P358	D-Gulosamine	C21048	0.56	214.047	47.1	-7.54972	1.17	1.30734
P359	D-Allosamine	C21038	0.56	214.047	47.1	-7.54972	1.17	1.30734
P360	D-Mannosamine	C03570	0.56	214.047	47.1	-7.54972	1.17	1.30734
P361	Nojirimycin	C06763	0.56	214.047	41.6	-7.54972	1.17	1.30734
P362	Kanosamine	C12212	0.56	214.047	47.1	-7.54972	1.17	1.30734
P363	D-Galactosamine	C02262	0.56	214.047	47.1	-7.54972	1.17	1.30734
P364	Bispyribac	C10915	0.56	429.103	35.1	-6.16999	1.65	1.70028
P365	Cromoglicic acid	C06928	0.56	467.059	37.5	-7.15449	1.07	1.28161
P366	RO19-4603	C13716	0.58	354.07	36.3	-1.72575	1.04	1.31014
P367	Tetrodotoxin	C11692	0.58	354.07	38.8	6.11537	1.04	1.31014
P368	1-Deoxy-D-altro-heptulose 7-phosphate	C04359	0.59	273.036	41.2	-8.21131	1.42	1.70959
P369	5-epi-Valiolol 7-phosphate	C21204	0.59	273.036	44.6	-8.21131	1.42	1.70959
P370	2-(α-D-Galactosyl)-sn-glycerol 3-phosphate	C04641	0.59	333.057	52.2	-5.6828	1.5	1.7069
P371	2-(α-D-Glucosyl)-sn-glycerol 3-phosphate	C10517	0.59	333.057	52.2	-5.6828	1.5	1.7069
P372	α-D-Galactosyl-(1,1')-sn-glycerol 3-phosphate	C04703	0.59	333.057	52.2	-5.6828	1.5	1.7069
P373	sn-Glycero-3-phospho-1-inositol	C01225	0.59	333.057	49.2	-5.6828	1.5	1.7069
P374	D-glycero-D-manno-Heptose	C21042	0.6	245.041	43.7	-9.92151	1.82	2.0345
P375	Mannoheptulose	C08236	0.6	245.041	44	-7.7537	1.82	2.0345
P376	Glycerophosphoglycerol	C03274	0.6	245.041	38.2	-9.92151	1.82	2.0345
P377	L-glycero-D-manno-Heptose	C21043	0.6	245.041	43.7	-9.92151	1.82	2.0345
P378	Thiolactomycin	C11165	0.6	245.041	37.2	1.98907	1.82	2.0345
P379	Coriose	C19612	0.6	245.041	43.4	-9.92151	1.82	2.0345
P380	Sedoheptulose	C02076	0.6	245.041	44	-9.92151	1.82	2.0345
P381	β-D-Sedoheptulose	C08355	0.6	245.041	44	-9.92151	1.82	2.0345
P382	D-myo-Inositol 1,2-cyclic phosphate	C04299	0.66	241.01	37.6	-9.59559	1.69	1.94835
P383	6-Deoxy-5-ketofructose 1-phosphate	C16848	0.66	241.01	37.6	-9.59559	1.69	1.94835
P384	Plantagoside	C17531	0.66	501.085	35.8	9.70337	1.57	1.91229
P385	Bis(glycerophospho)-glycerol;	C03853	0.69	399.044	38.3	-6.17625	2.32	2.92092
P386	Sinalbin	C08426	0.9	460.015	35.7	2.32017	1.4	1.6755
P387	Thiamin pyrophosphate（ThPP）	C00068	0.9	460.015	36.2	2.15646	1.4	1.6755
P388	Magnesium sulfate	C12505	1.13	280.981	35.2	3.98518	1.13	1.45554
P389	Amobam	C18449	1.13	280.981	34.2	6.39767	1.13	1.45554
P390	16β-Chloroandrost-4-ene-3,17-dione	C15010	1.29	355.123	31.7	-3.63956	2.19	3.33953
P391	11β-Chloromethylestradiol	C14307	1.29	355.123	31.7	-3.63956	2.19	3.33953
P392	4-Hydroxyphenyllactate	C03672	1.58	217.029	37.7	6.89842	2.28	3.25217
P393	3-Methoxy-4-hydroxyphenylglycolaldehyde	C05583	1.58	217.029	37.7	6.89842	2.28	3.25217
P394	3-[(1E,4R)-4-Hydroxycyclohex-2-en-1-ylidene]-2-oxopropanoate	C21085	1.58	217.029	37.7	6.89842	2.28	3.25217
P395	3-[(4R)-4-Hydroxycyclohexa-1,5-dien-1-yl]-2-oxopropanoate	C20953	1.58	217.029	37.7	6.89842	2.28	3.25217
P396	2,3-Dihydroxyphenylpropanoate	C04044	1.58	217.029	37.7	6.89842	2.28	3.25217
P397	4-O-Methylphloracetophenone	C10680	1.58	217.029	37.7	6.89842	2.28	3.25217
P398	Dihydrocaffeic acid	C10447	1.58	217.029	37.7	6.89842	2.28	3.25217
P399	(R)-3-(4-Hydroxyphenyl)lactate	C03964	1.58	217.029	37.7	6.89842	2.28	3.25217
P400	cis-3-(3-Carboxyethenyl)-3,5-cyclohexadiene-1,2-diol	C12622	1.58	217.029	37.7	6.89842	2.28	3.25217
P401	Homovanillic acid	C05582	1.58	217.029	37.7	6.89842	2.28	3.25217
P402	Laurolitsine	C16984	1.99	312.121	37.3	-8.86041	1.23	1.43984
P403	N-Feruloyltyramine	C02717	1.99	312.121	37.3	-8.86041	1.23	1.43984
P404	Kresoxim-methyl	C11017	1.99	312.121	37.3	-8.86041	1.23	1.43984
P405	Acetylcaranine	C08513	1.99	312.121	37.3	-8.86041	1.23	1.43984
P406	3-Hydroxyoctadecanoyl-CoA	C16217	3.23	1084.34	35.8	4.06628	2.22	2.35558
P407	Pantothenic acid	C00864	3.68	218.102	45.8	-7.2943	1.11	1.30775
P408	Hippeastrine	C08528	3.68	350.083	35.2	7.97312	1.03	1.25934
P409	Dipyrone monohydrate	C13229	3.68	350.083	34.6	9.61822	1.03	1.25934
P410	Thioctic acid amide	C00248	3.76	204.051	35.5	-6.66203	1.06	1.353
P411	Fluenetil	C19031	3.94	293.075	37.5	4.60606	1.16	1.46711
P412	Carbapenem biosynthesis intermediate 5	C20819	3.94	293.075	35.8	7.42188	1.16	1.46711
P413	Cyanthoate	C18974	3.94	293.075	36.1	0.820139	1.16	1.46711
P414	(2-Chlorophenyl)diphenylmethanol（TRAM-3）	C13785	3.94	293.075	32	7.77275	1.16	1.46711
P415	Auc(up)arin	C09918	4.09	265.063	37.9	-2.09455	1.63	1.9112
P416	Kawain; Kavain	C09947	4.09	265.063	37.9	-2.09455	1.63	1.9112
P417	2-(2-Naphthoxy)propionic acid methyl ester（NOPM）	C11492	4.09	265.063	37.9	-2.09455	1.63	1.9112
P418	Carbamazepine-o-quinone	C16606	4.09	265.063	39.8	-2.09455	1.63	1.9112
P419	Demethylsuberosin	C18083	4.09	265.063	37.9	-2.09455	1.63	1.9112
P420	Dihydroresveratrol	C10255	4.09	265.063	37.9	-2.09455	1.63	1.9112
P421	6-Acetophenazine-1-carboxylic acid	C12120	4.09	265.063	36.9	-2.09455	1.63	1.9112
P422	Demethylbatatasin IV	C10253	4.09	265.063	37.9	5.066	1.63	1.9112
P423	Osthenol	C18080	4.09	265.063	37.9	5.066	1.63	1.9112
P424	Nigakinone	C17879	4.09	265.063	36.9	5.066	1.63	1.9112
P425	Pindone	C19141	4.09	265.063	37.9	-2.09455	1.63	1.9112
P426	Naproxen	C01517	4.09	265.063	37.9	-2.09455	1.63	1.9112
P427	6-O-Methyle(up)arin	C08762	4.09	265.063	37.9	-2.09455	1.63	1.9112
P428	Sertindole	C07567	4.33	475.144	34.4	-7.49569	2.89	0.179367
P429	Oxybenzone	C14285	4.98	263.047	38.3	-3.32785	1.74	2.00865
P430	Trioxsalen	C09314	4.98	263.047	42.5	-3.32785	1.74	2.00865
P431	Xanthyletin	C09317	4.98	263.047	42.5	-3.32785	1.74	2.00865
P432	Benzyl parahydroxybenzoate	C14393	4.98	263.047	38.3	-3.32785	1.74	2.00865
P433	5,6-Dehydrokawain	C09925	4.98	263.047	42.5	-3.32785	1.74	2.00865
P434	3,4-Dihydro-8,9-dihydroxy-1(2H)-anthracenone	C15196	4.98	263.047	42.5	-3.32785	1.74	2.00865
P435	3,4',5-Trihydroxystilbene	C03582	4.98	263.047	38.3	-3.32785	1.74	2.00865
P436	Seselin	C09312	4.98	263.047	42.5	-3.32785	1.74	2.00865
P437	4,4',6-Trimethylangelicin	C19538	4.98	263.047	42.5	-3.32785	1.74	2.00865
P438	Diisopropyl adipate	C14523	6.65	229.143	38.1	-6.7664	2.2	2.87117
P439	Dibutyl succinate	C19143	6.65	229.143	38.1	-6.7664	2.2	2.87117
P440	Dodecanedioic acid	C02678	6.65	229.143	38.1	-6.7664	2.2	2.87117
P441	7-Hydroxydodecanoate	C21080	6.72	215.164	37	-7.22184	1.96	2.27817
P442	12-Hydroxydodecanoic acid	C08317	6.72	215.164	37	-7.22184	1.96	2.27817
P443	(10S)-Juvenile hormone III acid diol	C16506	7.06	269.174	44.3	-6.81671	1.98	2.45802
P444	Cetyltrimethylammonium bromide（CTAB）	C11275	7.17	362.243	29.6	0.291161	2.19	0.409318
P445	(10S)-Juvenile hormone III diol	C16505	7.63	283.19	47.7	-6.36458	2.35	3.59085
P446	Plakortic acid	C17158	7.63	297.205	45.6	-6.39665	2.27	3.38127
P447	3,3-Difluoro-17-methyl-5alpha-androstan-17beta-ol	C15140	8.15	325.236	41.5	4.67357	2.12	3.06347
